# Supplementary material for: NADH supplementation improves human oocyte maturation and developmental competence of resulting embryos in controlled ovarian hyperstimulation cycles: a pilot study implicating the CDK2/GAS6 signaling pathway
Source: Front Endocrinol (Lausanne). 2025 Sep 3;16:1627679. doi: 10.3389/fendo.2025.1627679 (PMC12440754; doi:10.3389/fendo.2025.1627679)
Supplement: Supplementary Table 1 — Baseline level of female patients in each group. BMI, body mass index; FSH, follicle-stimulating hormone; E2, estrogenic hormone; P, pregestational hormone; PRL, prolactin; LH, luteinizing hormone; T, testosterone. All data are expressed as mean ± S. [file DataSheet2.zip]

Archive with 6 entries (5 files):
- Appendix/
- Appendix/Figure S1.docx
- Appendix/Table S1.docx
- Appendix/Table S2.docx
- Appendix/Table S3.docx
- Appendix/Table S4.docx
